# Supplementary material for: Associations of fat mass and muscle function but not lean mass with cognitive impairment: The Yishun Study
Source: PLoS One. 2021 Aug 26;16(8):e0256702. doi: 10.1371/journal.pone.0256702 (PMC8389410; doi:10.1371/journal.pone.0256702)
Supplement: S1 File — (CSV) [file pone.0256702.s001.csv]

ID	Gender	Age	Education	Smoking	PA	Diabetes	Hypertension	CVD	Stroke	High.Cholesterol	Depression	ALMI	HGS	Total.Fat (g)	Gait.Speed	Immediate_memory	Visuospatial	Language	Attention	Delayed_memory	Global_cognition	BMI	FMI	Group
1	Female	53	13	No	48	No	No	No	No	No	No	4.972847172	27.3	18969	1.176770591	73	109	105	97	105	96	21.24985555	8.029651591	Normal
2	Female	72	10	No	69.66666667	No	No	No	No	Yes	No	5.382455791	23.7	19848	1.106529437	78	87	83	85	75	77	21.85313815	7.900566231	Normal
3	Male	49	15	No	20.66666667	No	No	No	No	Yes	No	7.297178184	54.5	20751	1.301798823	114	100	97	125	118	115	23.71080697	6.814722375	Normal
4	Female	38	15	No	47.33333333	Yes	No	No	No	No	No	6.386987413	21.1	30466	1.064283741	76	72	75	82	83	72	29.12152976	13.36169466	Obese
5	Female	68	13	No	26.66666667	No	Yes	No	No	Yes	No	4.776570487	18.4	19130	1.071837447	90	102	104	103	102	100	20.16534739	8.087276638	Normal
6	Female	53	10	Yes	56	No	No	No	No	No	No	5.340144773	23.6	24646	1.078219265	94	78	79	118	94	89	23.25857363	9.748823227	Normal
8	Female	52	13	No	43.33333333	No	No	No	No	Yes	No	4.11030063	20	17123	1.190540125	114	92	99	115	115	109	18.35026719	6.815870394	Normal
9	Female	78	10	No	84	No	No	No	No	No	No	5.511080561	27.8	18169	1.186213612	106	121	60	88	130	100	20.35464794	7.223117155	Normal
10	Male	43	15	No	10	No	No	No	No	Yes	No	8.834137023	39.8	24696	1.281581572	117	96	91	122	122	113	28.76760599	9.027252829	Obese
11	Male	61	10	Yes	60	No	No	No	No	Yes	No	6.725476553	43.5	14728	1.365858588	106	92	92	106	126	105	21.0283644	4.955292015	Normal
12	Male	60	10	Yes	0.666666667	No	No	No	No	Yes	No	8.214580562	41.4	21606	1.263841392	100	112	101	128	112	115	26.98429368	7.87868445	Obese
13	Female	41	13	No	30.66666667	No	No	No	No	No	No	4.584962708	22	19148	0.722613743	100	105	79	122	103	101	19.95899544	7.377892754	Sarcopenic
14	Female	58	10	No	60.66666667	No	Yes	No	No	No	No	5.042018062	25.3	21601	1.117017263	106	105	99	91	101	100	22.68059473	8.490875679	Normal
15	Female	69	10	No	17.33333333	No	Yes	No	No	No	No	4.762047142	28.6	21115	1.057410967	114	105	96	112	121	113	22.11043044	8.566270437	Normal
16	Female	53	15	No	41.33333333	No	No	No	No	No	No	5.463728408	24.1	30103	1.252221128	112	116	102	132	124	125	25.5116853	10.92429961	Obese
18	Female	63	15	No	127	No	Yes	No	No	No	No	6.701038674	23.6	37503	1.133334116	87	87	101	94	95	89	34.20455196	16.38280092	Obese
19	Male	31	13	No	52	No	No	No	No	No	No	8.49402868	38.4	29298	1.085860214	97	109	104	100	91	100	29.93308339	10.18559207	Obese
20	Male	25	15	No	64	No	No	No	No	No	No	7.991246288	41.7	21012	0.725298035	103	121	108	85	109	106	24.12385978	7.262042143	Normal
21	Female	48	10	No	60	No	Yes	No	No	Yes	No	5.40044694	24.6	23271	1.692131005	109	112	114	125	122	124	23.53556074	9.158796554	Normal
22	Female	40	10	No	76	No	No	No	No	No	No	5.932619382	28.7	11015	1.260629946	103	121	91	94	118	106	18.57121892	4.166231699	Normal
23	Male	66	10	No	67	No	No	No	Yes	Yes	No	6.789783693	31.4	13513	1.189869018	83	112	85	122	75	93	20.88985849	4.776390148	Normal
24	Female	60	15	No	56	No	Yes	No	No	Yes	No	6.022341387	23.1	24063	0.996166084	69	121	92	115	106	100	24.98356345	9.887820513	Normal
25	Female	29	15	No	136	No	No	No	No	No	No	4.735844045	23.3	12157	1.180803416	85	105	96	109	101	98	17.54964823	4.826947366	Normal
26	Male	28	10	No	10	No	No	No	No	No	Yes	7.706344635	33.2	26662	1.393211965	97	121	112	109	99	110	27.07638727	8.846944085	Obese
27	Female	63	6	No	8	No	No	No	No	Yes	No	6.587219184	24.8	25355	0.900482052	100	81	96	75	95	85	27.5761034	10.87390516	Obese
28	Female	52	15	No	25.33333333	No	No	No	No	No	No	4.781185735	25.7	16278	1.346023521	97	102	97	112	105	102	19.32327536	6.179651794	Normal
29	Female	76	0	No	4	No	Yes	No	Yes	Yes	Yes	4.648592922	20.4	21877	0.920882418	78	81	75	64	95	73	22.08861987	8.932213251	Sarcopenic
30	Female	33	15	No	10	No	No	No	No	No	No	5.330717567	21.2	21008	1.244734929	103	92	92	97	94	93	24.0639158	8.915956668	Normal
31	Male	46	10	Yes	173.3333333	No	No	No	No	No	No	7.05481726	47.4	12193	1.43869857	85	121	100	91	100	99	21.73881123	4.366743415	Normal
32	Female	50	10	No	112	No	No	No	No	No	No	9.109558948	25.4	34148	1.011929443	109	102	109	112	119	114	36.55759825	14.39871816	Obese
33	Female	47	10	No	0.666666667	No	Yes	No	No	No	No	6.264541282	27.6	18850	1.360509055	73	64	57	56	89	59	24.66315996	8.855248861	Normal
34	Male	45	13	Ex-Smoker	2	No	No	No	No	No	No	7.514160819	42.4	16772	1.424175083	109	112	97	103	103	106	25.27478832	6.289447326	Normal
35	Female	69	10	No	142	No	Yes	No	No	Yes	No	6.60277477	23.2	22841	1.060937288	90	121	96	106	112	106	25.53240249	9.482692768	Normal
36	Female	50	10	No	6	No	No	No	No	No	No	5.580202203	30.9	22948	1.41363156	83	89	99	75	105	86	24.52609556	9.539404082	Normal
37	Male	56	10	Yes	224	No	Yes	No	No	No	No	8.157716424	44.6	28520	1.362127002	85	89	94	72	75	79	30.33341114	9.496255605	Obese
38	Female	54	13	No	133	No	No	No	No	No	No	6.208596333	29.9	22736	1.475744634	87	105	99	100	94	95	23.86490023	9.259255488	Normal
39	Female	63	6	No	187	No	No	No	No	No	No	5.787737083	22.5	23935	1.016953947	100	78	68	75	106	81	24.18982227	10.21134737	Obese
40	Male	67	10	No	18.66666667	No	No	No	No	No	No	7.805512797	26.4	23850	0.954447454	83	121	96	79	95	92	26.13492234	8.480515615	Obese
41	Female	48	10	No	49.33333333	No	No	No	No	No	No	4.013207933	21	14773	1.36194335	117	112	103	122	75	107	17.56131098	6.13317369	Normal
42	Male	67	10	Ex-Smoker	11.33333333	No	Yes	Yes	No	Yes	No	7.033092332	37.4	22049	1.092606545	106	105	92	112	112	106	25.54539417	7.611491837	Normal
43	Female	55	6	No	326.6666667	Yes	Yes	No	No	Yes	Yes	6.871344729	22.2	30774	0.967389424	73	92	75	68	99	77	29.26063345	12.62926695	Obese
44	Male	52	15	No	29.33333333	No	No	No	No	No	No	9.795092086	47.4	30001	0.93726248	109	112	109	118	108	116	31.20744797	9.447574637	Obese
45	Female	61	0	No	132	No	Yes	No	No	Yes	No	5.051475011	21.1	15451	0.978477978	94	84	96	106	102	94	20.44410002	6.749610885	Sarcopenic
46	Female	27	13	No	8	No	No	No	No	No	No	8.163097047	27	29812	1.204151614	109	100	92	112	109	105	31.92815263	12.23447412	Obese
47	Female	48	0	No	10	No	No	No	No	No	No	7.806172389	28.5	27889	0.789695857	103	87	88	68	110	87	29.76625274	12.73237765	Obese
48	Female	58	10	No	0.666666667	No	No	No	No	Yes	No	6.415550386	22.3	30949	1.184212616	87	100	90	103	94	92	28.45771572	12.78284243	Obese
49	Male	26	15	No	21	No	No	No	No	No	No	5.853395429	27.6	8384	0.856341326	97	109	89	97	94	95	16.74593738	2.769190118	Sarcopenic
50	Male	65	6	Yes	2.666666667	Yes	Yes	No	No	Yes	No	6.583523438	24.7	19306	1.090931744	83	78	96	97	100	86	26.09375	7.54140625	Sarcopenic
51	Male	64	10	Ex-Smoker	158	Yes	No	No	No	Yes	No	8.441326179	41.1	19852	1.053848379	65	131	96	91	100	94	27.66157706	7.178269644	Normal
52	Female	43	16	No	51	No	No	No	No	No	No	5.827609765	35.9	27272	1.568527785	94	116	125	106	89	107	26.44323362	11.16346544	Obese
53	Female	65	11	No	20	Yes	No	No	No	Yes	No	5.437396938	17.8	26508	0.778419852	90	81	96	91	100	87	27.68181367	11.70318208	Obese
54	Female	41	12	No	14	No	No	No	No	No	No	6.634082173	26.9	35781	1.077232158	87	92	97	75	103	86	32.17394037	14.98978854	Obese
55	Female	59	6	No	4.666666667	Yes	Yes	No	No	Yes	No	4.299709824	18.2	23681	0.911366987	85	84	57	85	99	78	21.00134898	9.192845566	Sarcopenic
56	Male	36	16	No	30	No	No	No	No	No	No	7.947089965	42.2	22755	1.165510563	109	109	108	106	112	112	27.16262976	7.873702422	Obese
57	Female	43	6	No	1	No	No	No	No	No	No	5.400304852	35.8	19221	1.180801158	85	100	51	94	110	83	22.11597633	7.27895858	Normal
58	Female	59	12.5	No	110.6666667	No	No	No	No	Yes	No	5.903550541	25.8	23158	1.179544784	81	87	90	106	81	85	25.4746585	9.931685886	Obese
59	Female	53	9	No	36	No	No	No	No	Yes	No	4.984238647	22.1	14206	1.026223649	94	72	97	85	99	85	18.66424772	5.535371672	Normal
60	Female	67	10	No	41	No	No	No	No	No	No	5.130557182	20.5	14430	1.280405616	109	102	94	97	112	103	20.35944327	6.49970722	Normal
61	Female	50	6	No	16	No	Yes	No	No	No	No	5.5511809	27.7	18741	1.264892817	73	81	90	82	85	78	21.67125803	6.883746556	Normal
62	Male	35	16	No	31	No	No	No	No	No	No	9.676974737	49.3	35590	1.257732261	140	100	108	135	125	135	34.71235868	11.68791718	Obese
63	Female	76	12	No	144	No	Yes	No	No	Yes	No	5.738003879	25.3	25375	1.037358371	100	89	96	135	117	110	27.78714792	10.69952774	Obese
64	Male	31	9	Yes	258	No	No	No	No	No	No	8.474935197	38.8	26604	0.877980391	81	105	78	94	83	84	28.82616825	8.539993098	Obese
65	Male	62	6	No	32	No	Yes	No	No	Yes	No	7.052127026	40.9	21797	1.081022431	97	84	85	88	86	83	26.39963587	7.631735583	Obese
66	Female	63	5	No	146	No	No	No	No	No	No	4.45160336	19.1	15509	0.963798	81	87	90	103	78	83	18.90394423	6.573571099	Sarcopenic
67	Female	50	16	No	20.66666667	No	No	No	No	No	No	6.638783733	21.4	21844	1.394842932	129	84	99	118	119	114	23.10761791	8.469174593	Normal
68	Female	37	10	No	14	No	No	No	No	No	No	7.522600776	21.5	27069	1.218984446	83	87	101	112	83	90	27.74498229	11.41381346	Obese
69	Male	77	6	No	62.8	No	Yes	No	No	Yes	No	6.604446088	30	17281	1.044993527	109	105	96	91	103	100	24.98356345	7.10100263	Normal
70	Male	31	13	Yes	118	No	No	No	No	No	No	6.879127965	42.2	20322	1.201236386	103	112	101	109	99	106	24.09907753	6.48664177	Normal
71	Female	65	10	No	25	No	No	No	No	No	No	5.165356211	19.7	20681	1.162817776	85	81	90	94	95	85	22.54897941	9.216115479	Normal
72	Female	82	0	Yes	8	Yes	Yes	Yes	No	Yes	No	5.731602573	21.4	21100	0.971460282	90	75	97	49	90	75	27.07205331	9.764449998	Normal
73	Female	44	9	No	216.0666667	No	No	No	No	No	No	7.35029413	39.1	26184	1.148086498	114	109	100	106	107	109	29.37238833	10.62274332	Obese
74	Female	59	6	No	2.666666667	No	No	No	No	No	No	4.910181061	25.5	15622	1.091655655	76	69	90	72	91	74	19.93756504	6.50239334	Normal
75	Female	31	16	No	28	No	No	No	No	No	No	5.847703188	30.1	21455	0.966725312	120	121	101	115	105	118	23.85461165	8.748729793	Normal
76	Female	56	6	No	32.66666667	No	No	No	No	No	No	4.591060258	16.8	15047	0.811807359	73	84	90	72	84	76	19.88869596	6.832538996	Sarcopenic
77	Female	43	11	No	28	No	No	No	No	No	No	6.698296313	35.1	17611	0.964619331	76	92	106	115	64	86	22.85747808	6.299578192	Normal
78	Female	50	9	No	188	No	No	No	No	No	No	6.811310174	24.7	20416	1.072257345	109	84	90	118	97	99	23.82475818	7.684143174	Normal
79	Female	65	6	No	18	Yes	Yes	No	No	Yes	No	6.516826446	23.9	21174	1.037210015	81	89	68	88	102	81	22.11202938	7.777410468	Normal
80	Female	64	9	No	276	No	Yes	No	No	Yes	No	6.628849335	26.6	28357	1.129813561	100	105	92	88	95	94	26.67230625	11.188559	Obese
81	Female	57	16	No	174	No	No	No	Yes	Yes	No	5.128221446	17.3	20838	1.092188892	112	96	82	106	115	102	21.92958882	8.960171997	Sarcopenic
82	Female	66	25	No	56	No	No	No	No	Yes	No	6.478025995	26.1	30040	1.065844095	123	112	101	100	126	118	29.53467182	12.58470272	Obese
83	Male	60	10	Ex-Smoker	22	No	No	No	No	Yes	No	6.092909093	44.2	14060	1.562654585	90	116	92	125	102	106	19.04477077	4.050975447	Normal
84	Female	63	0	No	29	Yes	Yes	No	No	Yes	No	5.274055176	24	21098	0.985117431	65	64	64	53	78	55	22.81940455	8.850069801	Sarcopenic
85	Female	58	0	No	15.66666667	Yes	Yes	No	No	Yes	No	7.62362219	19.2	26214	1.096463809	53	56	90	49	56	53	29.15519849	10.35602132	Obese
86	Male	64	9	Ex-Smoker	84	Yes	Yes	No	No	Yes	No	6.523713565	35.1	13256	0.956967083	94	102	92	75	112	92	22.23773842	4.793227	Sarcopenic
87	Male	55	10	Yes	84.73333333	No	No	No	No	No	No	8.901662022	50.9	12209	1.194792681	112	102	99	109	101	105	24.7815383	4.404043683	Normal
88	Male	60	11	No	27.2	No	No	No	No	No	No	7.530389549	32.2	27150	1.082965076	100	87	104	115	102	101	28.1515355	9.230847691	Obese
89	Male	42	11	No	105.4	No	No	No	No	No	No	10.14447658	52.6	42637	1.104163638	83	121	60	103	98	90	36.42343903	13.07227416	Obese
90	Female	66	10	No	204.6666667	No	No	No	No	No	No	6.800453468	25	25645	1.090682312	65	87	90	103	98	84	29.56614404	11.62919883	Obese
91	Male	69	12	Yes	12	No	No	No	No	No	No	6.425026041	30.5	21049	0.78287644	87	109	60	91	86	82	24.03791122	7.5293749	Sarcopenic
92	Female	42	8	No	128	No	No	No	No	No	No	6.510131715	34.9	29232	1.09069003	83	87	80	103	84	83	26.05433667	9.904036017	Normal
93	Female	59	6	No	28	No	Yes	No	No	Yes	No	5.988691678	19.5	25664	1.016008336	73	92	87	79	94	80	27.53864503	12.12267215	Obese
94	Male	61	6	Yes	230	No	No	No	No	No	No	7.003156603	33.9	19805	1.322236922	69	78	78	79	95	75	25.2825699	7.363548483	Normal
95	Female	48	6	No	120	No	No	No	No	No	No	5.619907458	24.4	24148	1.070997572	83	81	106	79	71	80	25.66352332	9.759413562	Normal
96	Female	37	10	No	26	No	No	No	No	No	No	5.4984362	25.6	26664	1.046443724	100	87	101	109	94	97	25.79767242	11.18486402	Obese
97	Male	40	19	No	4.666666667	No	No	No	No	No	No	6.535135964	34	15534	1.109772208	97	121	103	115	118	115	21.56144446	5.490745545	Normal
98	Female	26	16	No	3.333333333	No	No	No	No	No	No	5.102363679	19	23770	1.053990591	129	102	104	91	121	113	23.214739	9.04613682	Normal
99	Male	38	18	Ex-Smoker	60	No	No	No	No	No	No	7.391225855	55	18198	0.842113051	120	102	101	109	97	107	24.3656104	5.743592981	Normal
100	Female	59	10	No	33.33333333	No	No	No	No	No	Yes	5.105456776	24.3	20522	1.063104096	109	126	94	112	111	115	22.23734532	7.868186219	Normal
101	Female	54	10	No	122	Yes	Yes	No	No	No	No	6.159461991	33.3	18106	1.064082744	87	96	87	100	105	92	21.43766126	6.882097424	Normal
102	Female	52	7	No	66	No	No	No	No	No	No	9.46356008	28.9	41433	1.011850769	90	92	83	109	108	94	36.31084756	15.36738863	Obese
103	Female	51	20	No	8	No	No	No	No	Yes	No	6.929521259	18	33566	1.036723689	103	89	109	109	105	103	30.27920925	13.03015305	Obese
104	Male	58	10	Yes	110	No	No	No	No	Yes	No	8.367681575	36.3	17538	0.896239068	112	75	94	109	105	98	25.565473	6.184376076	Normal
105	Male	44	15	Ex-Smoker	34	No	No	No	No	No	No	7.202723101	35.1	15568	1.091675691	112	100	91	115	107	106	22.63310314	5.548852751	Normal
106	Female	36	15	No	8	No	No	No	No	Yes	No	5.32584405	21.5	26177	1.242054993	85	105	54	118	78	83	23.18343206	9.55705041	Normal
107	Male	64	10	Yes	248	No	No	No	No	No	No	6.426548166	37.6	19195	0.887811956	83	92	78	64	81	74	23.57701795	7.093430401	Sarcopenic
108	Male	75	6	No	0	No	Yes	No	No	Yes	No	7.042009964	38.5	22095	0.864292878	85	89	85	82	110	86	26.39797739	8.214976205	Obese
109	Female	52	8	No	32	No	Yes	No	No	Yes	No	6.869379112	27.6	24261	1.148581265	87	92	87	115	84	90	26.96305373	9.278732576	Normal
110	Male	36	12	Yes	378	No	No	No	No	No	No	9.573051504	50.3	13321	1.246758297	97	89	108	85	94	92	26.39725934	5.171145466	Normal
111	Male	62	6	Yes	42	No	No	No	No	No	No	6.689003201	39	22736	1.063314587	53	69	79	91	92	70	26.21551593	8.663313519	Obese
112	Female	62	10	No	40	No	Yes	No	No	No	No	6.852267698	24	27981	1.179468334	103	92	101	82	110	96	29.36725183	12.73992362	Obese
113	Female	53	10	No	25.33333333	No	No	No	No	No	No	9.335930309	24.2	44037	0.959480314	106	109	99	88	105	101	39.52991453	18.0954142	Obese
114	Male	32	16	No	56	No	Yes	No	No	No	No	8.429985119	47	15797	1.249724119	78	96	120	91	94	93	22.67573696	5.597009637	Normal
115	Female	54	6	No	0.666666667	No	No	No	No	Yes	No	5.729493826	29.9	33528	1.276667306	109	92	90	100	105	98	27.69828025	12.30023762	Obese
116	Female	34	13	Yes	112	No	No	No	No	No	No	5.432012072	26.5	16604	1.169233382	94	121	92	91	105	100	21.89090582	7.47894239	Normal
117	Male	63	6	No	31	Yes	No	No	No	Yes	No	7.154098624	29.9	12435	1.289515472	78	121	68	91	68	80	23.36916992	4.803233521	Normal
118	Female	52	10	No	0	No	No	No	No	No	No	5.001070052	24.1	22359	1.513032792	129	96	109	112	105	114	22.15133003	7.988412711	Normal
119	Male	61	5	No	42	No	No	No	No	No	No	5.570346021	42.3	10468	1.322765393	78	100	82	106	100	90	17.40484429	3.622145329	Normal
120	Male	57	10	No	210	No	No	No	No	No	No	7.208541063	37.2	20406	1.145496183	106	96	99	106	101	101	24.5841735	7.187172556	Normal
121	Female	49	10	No	26	No	Yes	No	No	No	No	5.89736482	23.7	21191	1.280762697	85	84	75	97	95	83	25.21244793	9.661428283	Normal
122	Male	58	10	No	113.3333333	No	No	No	No	No	No	7.86329918	45.9	18979	1.380443329	100	84	102	97	108	97	24.25867407	6.057965463	Normal
123	Female	43	15	No	24	No	No	No	No	No	No	6.31135942	27.5	21920	1.154675433	109	112	106	132	114	121	25.42587283	9.242705347	Normal
124	Male	37	16	No	146	No	No	No	No	No	No	10.10574846	45.6	42985	0.851365361	78	109	104	109	88	96	39.9153414	14.61465886	Obese
125	Female	51	10	No	180	No	No	No	No	No	No	5.643332914	22.2	22060	1.20641555	120	112	90	112	124	117	24.91714368	10.03051441	Obese
126	Female	53	13	No	6.666666667	No	No	No	No	No	No	6.219641043	23.9	28485	0.98917195	109	116	90	135	119	120	28.84997121	12.12081755	Obese
127	Female	62	8	No	20	No	No	No	No	No	No	4.988011719	19.5	30809	1.189165907	90	87	87	103	88	87	25.546875	12.03476563	Obese
128	Male	57	6	Yes	174	No	Yes	No	No	Yes	No	6.7265747	38.9	18558	1.010869575	106	102	79	103	99	96	23.45856238	6.49767165	Normal
129	Male	47	16	Yes	22.66666667	No	No	No	No	No	No	6.159094634	49.7	22992	1.05422206	109	112	91	94	118	106	24.2836863	7.232260563	Normal
130	Female	65	0	No	32	No	No	No	No	Yes	No	5.828578564	22.3	27558	1.130887399	109	121	92	88	116	106	26.88865765	11.47055151	Obese
131	Female	26	16	No	30.66666667	No	No	No	No	No	No	4.792106786	21.7	19522	0.981858577	140	105	101	125	125	129	20.71679333	7.531345241	Sarcopenic
132	Female	34	15	No	28	No	No	No	No	No	No	4.408644215	24	16127	1.347985008	114	87	112	115	101	107	17.99970968	5.852445928	Normal
133	Male	64	13	No	56	Yes	No	No	No	Yes	No	5.947713479	34.9	16739	1.400482343	117	100	82	128	121	113	20.84967851	6.038110182	Normal
134	Male	59	10	No	77.33333333	No	No	No	No	No	No	5.901875693	33.4	15389	1.308228642	103	72	109	88	105	93	20.51359098	5.557810766	Normal
135	Male	64	10	Yes	0.666666667	No	No	No	No	No	No	6.946249134	34.3	21113	1.043225146	100	109	90	91	112	100	24.3295117	7.046213724	Normal
136	Male	53	12	No	28	No	No	No	No	No	No	6.748170997	25.3	19721	1.166096374	87	100	87	100	99	92	23.76977791	7.156699085	Sarcopenic
137	Male	41	19	No	118	No	No	No	No	No	No	6.805780057	39.8	21628	1.279831399	90	126	71	103	114	100	24.31066012	7.755028864	Obese
138	Male	60	20	No	32	No	No	No	No	Yes	No	6.624784355	38.6	21576	1.210107088	94	96	83	97	112	94	25.2825699	8.022010708	Obese
139	Female	64	8	No	27	No	Yes	No	No	No	No	6.189435825	18.2	37088	1.139595968	109	102	96	97	102	101	30.78289343	14.43332429	Obese
140	Male	64	10	No	22	No	No	No	No	No	No	7.737914649	38.4	19481	1.40064321	81	87	87	106	98	88	26.61729512	7.647957613	Obese
141	Male	60	10	No	45.33333333	No	No	No	No	Yes	No	7.6139115	37.4	23772	1.109442879	85	109	83	91	100	90	27.00513097	9.170942479	Obese
142	Female	37	7	Yes	0	No	No	No	No	No	No	5.713441406	27.6	20705	1.109442879	85	72	60	91	88	74	23.1640625	8.087890625	Normal
143	Female	54	6	No	18.66666667	No	No	No	No	No	No	5.008911693	24	20947	1.322363066	87	58	87	75	91	74	21.71984106	8.08109255	Normal
144	Female	69	9	No	98	Yes	No	No	No	Yes	No	6.322485856	25.4	18132	1.311418171	81	72	60	75	92	69	24.5603263	7.952282795	Normal
145	Male	56	8	No	14	No	No	No	No	No	No	6.848755951	26.4	11523	0.901626107	117	89	94	91	108	99	20.52994236	4.20189211	Sarcopenic
146	Male	54	16	No	124	No	Yes	No	No	No	No	7.971698735	44.5	21114	1.094530865	94	126	94	109	108	108	27.68107708	6.957836447	Normal
147	Female	61	6	No	58	No	No	No	No	No	No	5.92381395	30.6	20729	1.288559841	87	102	101	106	100	98	22.90303391	7.707093992	Normal
148	Male	77	10	No	57	No	No	No	No	No	No	6.558237211	27.2	14382	1.039321689	103	96	88	97	95	93	22.76993824	5.932558908	Sarcopenic
149	Male	58	6	Ex-Smoker	48	Yes	Yes	Yes	No	Yes	No	7.446095238	40.9	15137	0.955383688	90	109	94	88	119	100	25.31620055	6.102091207	Normal
150	Female	48	13	No	60.66666667	No	No	No	No	No	No	6.178873428	20.9	20574	0.881079735	83	75	95	85	98	83	25.80514562	9.38012484	Normal
151	Female	62	10	No	287	No	No	No	No	No	No	5.116058702	23.7	17032	1.206361666	85	100	85	82	102	86	21.84012762	7.499618018	Normal
152	Female	59	4	No	170	No	No	No	No	Yes	Yes	6.904841759	25.6	25226	1.276417977	85	100	71	103	94	86	30.39131025	12.4053591	Obese
153	Female	44	16	No	12	No	No	No	No	No	No	4.938166157	23.5	21847	1.135816084	117	116	129	128	118	135	23.19149825	9.505903607	Normal
154	Female	43	11	No	28	No	No	No	No	No	No	4.917674051	19.9	20484	1.08917238	87	116	83	125	103	103	22.95217513	9.44081035	Normal
155	Female	36	10	Yes	174	No	No	No	No	No	No	5.505742734	30.7	25264	1.167378591	97	84	82	91	99	86	25.51754513	10.83487832	Obese
156	Female	48	12	No	180	No	No	No	No	No	No	6.736929732	22.4	32575	0.867801014	94	84	91	94	103	90	33.59991952	16.38499069	Obese
157	Female	52	10	No	16	No	No	No	No	Yes	No	5.757361492	23.8	28526	1.424210109	53	75	84	72	85	67	26.91289519	11.63207952	Obese
158	Female	58	10	No	40	No	Yes	No	No	Yes	No	8.563987951	17.1	45695	0.884396113	112	96	84	94	108	98	38.52404354	18.49113623	Obese
159	Female	48	8	No	36.66666667	No	Yes	No	No	No	No	6.870381198	35.9	28721	1.284955501	100	126	95	106	98	106	28.75518792	11.01170336	Obese
160	Female	56	9	No	32	No	Yes	No	No	Yes	Yes	7.902927282	31	39691	1.269660912	97	87	102	135	97	104	36.89779056	16.91120329	Obese
161	Female	31	16	Yes	32	No	No	No	No	No	No	6.134353863	25.3	24671	0.952885167	87	112	108	106	97	102	25.47367588	9.758712076	Normal
162	Male	44	7	Yes	192	No	No	No	No	No	No	6.960542749	50.5	24071	1.039163314	83	92	72	109	92	85	25.26482841	7.640071414	Obese
163	Female	40	14	No	12	No	No	No	No	No	No	4.496962145	15	14568	1.004960595	94	87	85	85	107	87	18.67014754	5.762430284	Sarcopenic
164	Male	71	2	Ex-Smoker	42	Yes	Yes	No	No	No	No	5.500743498	26.2	17138	1.039559988	100	81	75	100	95	86	22.14344673	6.669497188	Sarcopenic
165	Female	58	13	No	20	No	Yes	No	No	No	No	6.489316201	22.9	28424	1.172281401	112	96	97	100	101	101	28.74275636	11.45840262	Obese
166	Female	33	10	No	44	No	No	No	No	No	No	5.444458046	28.1	24721	1.303213027	94	102	74	97	109	93	23.26281851	8.874693464	Normal
167	Male	36	15	No	72	No	No	No	No	No	No	7.412949769	41.6	20644	1.309363006	103	87	89	106	101	95	25.83178871	7.035243352	Normal
168	Male	27	12	Yes	232	No	No	No	No	No	No	6.944578271	43.4	17318	1.401980161	97	105	89	115	97	100	23.10843458	6.063513182	Normal
169	Male	30	13	Yes	18	No	No	No	No	No	No	12.71745737	48	62127	1.034637581	87	105	96	75	99	89	52.3441056	21.75238962	Obese
170	Male	59	7	No	18.66666667	No	No	No	No	Yes	No	8.15325488	35.1	18235	0.942733236	69	109	79	60	97	78	27.05090981	7.473838491	Normal
171	Male	62	12	No	308	No	No	No	No	No	No	7.60240262	37.5	22920	1.173616193	103	75	85	125	100	96	28.50088183	9.239606954	Obese
172	Female	39	10	No	216	No	No	No	No	No	No	7.725360577	33.3	43379	1.062756357	78	72	101	94	83	81	34.27358774	15.6665328	Obese
173	Female	45	7	No	268	No	No	No	No	No	No	4.119226563	23.2	22603	1.195173753	100	58	57	68	83	66	21.015625	8.829296875	Normal
174	Male	63	10	Yes	34.66666667	No	Yes	Yes	No	Yes	No	6.016271809	44.4	17867	1.114715457	94	112	96	97	116	103	22.77318641	6.56271809	Normal
175	Male	53	15	Yes	2	No	No	No	No	No	No	7.990315894	46.3	26669	1.285002732	109	121	90	122	119	118	29.58563229	9.381917093	Obese
176	Male	56	10	No	307.3333333	No	Yes	No	No	Yes	No	10.47228207	44.6	21219	1.158196782	117	100	120	112	119	120	30.19732567	7.256591772	Normal
177	Female	44	16	No	74	No	No	No	No	Yes	No	6.191957912	30.6	34845	1.234765256	109	116	100	112	110	113	30.48780488	12.95545806	Obese
178	Male	50	14	No	42.66666667	No	No	No	No	No	No	8.00446909	39.9	19160	1.025819104	81	96	109	106	101	97	27.5226132	7.743513494	Obese
179	Male	36	16	No	4.666666667	No	No	No	No	No	No	7.057234035	39.4	5603	0.818896054	87	75	92	106	94	86	23.62938793	2.009035821	Normal
180	Female	79	8	No	116	No	Yes	No	No	Yes	No	6.097492031	22	26042	0.847889125	97	58	75	64	95	72	27.94304438	12.06787333	Obese
181	Male	47	12	Yes	21	No	No	No	No	No	No	8.223164063	46.4	20837	1.117319288	85	116	95	109	107	102	28.90625	8.139453125	Obese
183	Female	70	12	No	68	No	No	No	No	No	No	4.949566406	20.1	26350	1.017964031	94	89	99	115	110	101	25.41757444	11.25635439	Obese
184	Male	48	16	No	7.333333333	No	No	No	No	Yes	No	7.346633449	35.8	21075	0.941618009	103	121	106	94	114	110	25.96252818	8.070210641	Obese
185	Female	37	12	No	22.66666667	No	No	No	No	No	No	4.825072579	27.7	18641	1.172101042	97	84	92	79	88	83	20.86659893	6.764769923	Normal
186	Female	25	17	No	88	No	No	No	No	No	No	5.212799119	24.5	11431	1.275648465	90	121	85	112	99	101	17.52189552	4.470821155	Normal
187	Male	75	10	No	24	No	No	No	No	No	No	6.405575481	34.6	20749	1.179332674	106	89	57	82	103	83	22.99943268	7.230533768	Normal
188	Female	25	10	Yes	4.666666667	No	No	No	No	No	No	4.686348684	23.9	12041	0.865380521	87	102	68	100	101	87	18.61149584	5.211651662	Sarcopenic
189	Female	26	14	No	40	No	No	No	No	No	No	5.387520569	23.4	25586	1.215159992	106	87	101	106	97	99	25.81432848	10.56776654	Obese
190	Female	66	6	No	6.666666667	No	Yes	No	No	Yes	No	5.044897876	27.9	25680	0.871308871	78	84	57	91	81	72	23.47681409	10.48494932	Sarcopenic Obese
191	Female	28	13	No	21	No	No	No	No	No	No	6.153176327	28.5	25847	1.226266006	100	121	101	109	105	109	26.0823778	10.56663353	Obese
192	Female	59	10	No	70	No	No	No	No	No	No	4.260043852	18.1	16055	1.066570328	73	96	94	115	71	85	19.31185697	6.769691348	Normal
193	Female	61	12	No	72	No	No	No	No	No	No	4.335865595	22	19048	1.216132434	97	112	92	91	110	100	21.32030679	8.696128561	Normal
194	Female	66	17	No	6.666666667	No	No	No	No	Yes	No	6.033079439	21.8	23236	1.082696699	100	100	116	97	116	107	26.35774259	10.97577969	Obese
195	Male	69	13	No	18.66666667	No	Yes	Yes	No	Yes	No	5.52473183	26	20770	1.088087643	106	112	92	88	112	102	22.39451993	7.817381158	Sarcopenic Obese
196	Male	67	9	No	6	No	Yes	No	No	Yes	No	7.66303202	43.3	22492	1.364980559	106	96	101	94	106	100	26.53375883	8.064828427	Obese
197	Male	56	10	No	58	No	No	No	No	No	No	6.980878745	43.8	20119	1.090651618	87	105	84	97	97	91	24.34142562	6.495028409	Normal
198	Female	40	19	No	18	No	No	No	No	No	No	5.379398607	25.2	30360	0.922948251	100	116	97	94	114	105	26.41122233	12.1307823	Sarcopenic Obese
199	Male	70	10	Ex-Smoker	112	No	No	No	No	No	No	7.098037938	38.9	13801	1.186176717	103	109	96	109	110	106	22.62074783	5.291337979	Normal
200	Male	64	12	Ex-Smoker	58	No	No	Yes	No	No	No	7.74839287	38.8	25385	0.862584944	90	105	96	100	106	99	26.69928818	8.336548961	Obese
201	Male	57	13	No	52	No	No	No	No	No	No	6.974559583	45.2	21704	0.980429859	109	92	105	106	105	104	24.63134299	7.353489248	Sarcopenic
202	Female	38	15	No	18.66666667	No	No	No	No	No	No	4.36481162	20	15746	1.174542993	83	87	85	91	83	81	18.82010782	6.135433081	Normal
203	Male	28	16	No	50	No	No	No	No	No	No	6.094784115	35.7	20303	1.062597468	106	102	96	88	94	95	22.56139112	6.667597146	Normal
204	Male	32	15	No	213.3333333	No	No	No	No	No	No	5.992298211	30.3	11954	1.27529568	117	87	112	128	121	119	19.87558351	4.640482915	Normal
205	Male	70	10	No	56	No	Yes	No	No	No	No	7.000385343	38.8	35015	1.156074194	94	102	105	115	81	99	30.32044348	11.83578962	Obese
206	Female	64	8	No	52	Yes	No	Yes	No	Yes	No	5.849274158	28.5	27077	1.124483075	109	84	96	106	100	98	26.50211621	10.71041494	Obese
207	Female	53	14	No	112	No	No	No	No	No	No	5.680413563	21.4	18127	1.145150583	87	100	90	100	101	93	23.44431974	8.2200229	Normal
208	Male	38	12	Ex-Smoker	86	No	No	No	No	No	No	9.268549669	48.8	22141	1.041865352	85	112	89	100	97	94	28.7635254	7.527815791	Normal
209	Male	49	10	Yes	48	No	Yes	No	No	No	No	8.295404664	39.4	21135	1.311803165	100	92	80	75	83	81	28.23502515	8.053269319	Obese
210	Male	24	12	Yes	40	No	No	No	No	No	No	7.171073776	49.9	9808	0.978493024	76	102	57	97	94	80	20.8136064	3.537952367	Normal
211	Female	44	19	No	17.33333333	No	No	No	No	No	No	5.874893327	25.5	38644	1.275031801	103	102	103	115	107	107	30.26282764	13.85635914	Obese
212	Female	70	6	No	31	No	Yes	No	No	Yes	No	5.67944004	23.6	30584	0.684299274	100	78	105	75	113	91	28.46179794	12.89593523	Obese
213	Male	75	3	No	6	No	No	No	No	No	No	6.02203894	36.6	12766	1.087401478	85	81	60	82	95	76	19.16576528	4.315170362	Normal
214	Female	64	16	No	24	No	No	No	No	No	No	5.115187056	16.6	26239	0.865445859	97	102	87	91	106	94	25.68909166	11.25302297	Sarcopenic Obese
215	Female	21	13	No	14	No	No	No	No	No	No	4.229948868	21.7	18340	1.209737422	123	92	104	128	97	112	18.46891937	6.615624634	Normal
216	Male	27	17	No	28	No	No	No	No	No	No	7.07796728	40.8	17342	1.100212185	103	92	89	100	105	96	23.47455963	6.400877565	Normal
217	Female	43	17	No	12	No	No	No	No	No	No	5.049890185	27.3	21695	1.17067617	109	100	95	97	110	102	21.64473334	8.027051107	Normal
218	Female	43	14	No	10	No	No	No	No	No	No	5.532907722	24.9	16796	1.133466586	109	96	100	109	122	109	22.80990305	7.269736842	Normal
219	Male	37	13	Ex-Smoker	96	No	No	No	No	No	No	8.504544988	60.8	22534	1.301018799	100	96	74	112	97	93	28.38480216	7.706302794	Obese
220	Male	30	13	Yes	140.6666667	No	No	No	No	No	No	10.1499182	43.9	43242	1.101325667	78	96	78	88	97	83	40.67519334	16.07748364	Obese
221	Female	69	0	No	68	Yes	Yes	Yes	No	Yes	No	6.496539063	27.7	29759	1.210399124	69	56	71	53	68	54	29.21875	11.62460938	Obese
222	Male	64	13	No	80	No	No	No	No	No	No	5.522599289	37.6	11427	1.031327779	123	112	83	97	110	106	18.26227333	4.182023994	Normal
223	Female	68	8	No	68	No	No	No	No	Yes	No	5.711562454	26.7	21410	0.929987117	85	105	87	94	92	89	25.39211373	10.03035341	Obese
224	Male	76	6	Ex-Smoker	18	No	Yes	No	No	Yes	No	6.759827399	29.1	25803	0.894520342	90	112	105	79	103	96	26.98920324	9.285365482	Sarcopenic Obese
225	Male	25	14	No	108	No	Yes	No	No	No	No	9.250927194	57.3	21079	1.392179736	83	84	82	106	97	86	28.26689833	7.043001771	Normal
226	Male	31	16	No	4	No	No	No	No	No	No	8.101054795	44.2	19813	1.33307055	106	102	92	100	109	101	26.39158597	7.172791397	Normal
227	Male	38	9	Yes	200	No	No	No	No	No	No	8.959961533	52.8	25233	1.029560939	81	96	78	60	97	78	29.97532298	9.156989403	Obese
228	Female	68	5	No	50	No	Yes	No	No	Yes	No	5.624809145	21.4	32954	0.947424074	94	81	54	64	102	74	28.08433211	13.03508564	Obese
229	Female	64	15	No	42	No	Yes	No	No	No	No	4.80731518	21.7	22659	1.00614762	106	105	108	112	100	108	22.20890125	8.906752096	Normal
230	Female	51	14	No	68	No	No	No	No	No	No	4.96306281	27	19564	1.303857162	114	121	99	125	124	124	21.43086044	7.836885115	Normal
231	Female	31	19	No	36	No	No	No	No	No	No	5.494100696	26.3	18339	1.182845097	106	109	112	118	99	112	21.35510863	6.559988897	Normal
232	Female	69	6	No	23	Yes	Yes	No	No	Yes	No	5.592814977	22.4	29732	0.864858211	76	112	54	79	88	77	28.92561983	12.5366841	Obese
233	Male	40	16	No	1	No	No	No	No	No	No	8.385542612	47.1	26394	1.230061635	114	102	97	122	118	115	29.61982572	9.154399064	Obese
234	Female	35	17	No	4.666666667	No	No	No	No	No	No	5.834787157	24.3	20623	1.177670298	78	84	87	91	88	81	24.0749783	8.741166857	Normal
235	Female	36	10	No	14	No	No	No	No	No	No	5.413227325	31.4	20611	1.083180279	85	102	87	103	99	93	23.8123492	8.152762945	Normal
236	Female	34	12	No	34	No	No	No	No	No	No	8.380820011	32.7	46354	0.970774076	109	102	104	103	101	104	40.13397735	18.06184841	Obese
237	Male	40	14	No	272	No	No	No	No	No	No	6.141249075	47.1	10758	1.110488923	94	126	95	106	107	107	19.2134338	3.885303023	Normal
238	Female	34	11	Yes	26	No	No	No	No	No	No	6.880523287	27	36491	1.236667763	103	96	101	103	99	100	31.13323823	14.16562339	Obese
239	Male	75	3	No	212.6666667	No	Yes	No	No	Yes	No	7.279003422	26.2	15951	0.951054933	73	78	64	88	71	68	25.28274684	6.977250777	Normal
240	Male	65	8	No	49.33333333	No	Yes	No	No	Yes	No	5.262195915	26.6	19055	1.02985265	83	116	85	109	106	99	21.23416976	7.024602514	Sarcopenic
241	Female	40	16	No	13.33333333	No	No	No	No	No	No	5.563279917	27.7	18676	1.238634124	114	105	106	128	107	118	23.39229969	7.773569199	Normal
242	Female	63	10	No	56	No	No	No	No	No	No	5.062832031	26.5	24761	0.977184269	112	100	96	75	100	94	23.6328125	9.672265625	Sarcopenic
243	Male	63	10	No	28	No	Yes	No	No	Yes	No	6.380969061	36	23017	0.958612384	90	126	101	79	102	99	25.79386799	9.161997831	Sarcopenic Obese
244	Female	36	15	No	28	No	No	No	No	No	No	6.409535156	33.3	28045	1.183739518	112	92	112	115	125	116	28.3203125	10.95507813	Obese
245	Female	75	0	No	8	No	No	No	No	No	No	5.092827985	22.3	20748	0.793788226	85	96	108	82	101	92	23.93891233	9.588504886	Sarcopenic
246	Female	81	7	No	4.666666667	No	Yes	No	No	Yes	No	4.177817543	16.6	29978	0.697680098	94	116	107	115	98	107	25.20368164	12.36589146	Sarcopenic Obese
247	Female	28	16	No	92	No	No	No	No	No	No	5.886748695	34.9	24288	1.282043512	117	102	112	97	121	114	24.98168509	9.096779123	Normal
248	Male	71	10	No	93.33333333	No	Yes	No	No	No	No	6.840321652	38.3	30206	1.18895166	94	109	99	100	110	102	27.42317902	9.908427576	Obese
249	Male	69	13	No	94	Yes	No	No	No	No	No	6.292624281	40.6	17960	1.102811553	87	109	101	88	78	89	22.44604029	6.409076051	Normal
250	Female	66	10	No	17	No	No	No	No	No	No	6.122901041	19.3	25764	1.23778739	109	87	104	118	106	106	28.75879355	12.39032704	Obese
251	Male	70	11	No	80	No	No	No	No	Yes	No	7.986978336	22.7	32628	1.232437866	85	105	96	112	101	99	34.03509099	13.22020177	Obese
252	Female	63	10	No	22	No	No	No	No	Yes	No	5.218872463	26.9	23910	1.027475279	90	96	92	91	81	86	23.5839705	9.875529504	Normal
253	Male	72	14	No	19.33333333	Yes	Yes	Yes	No	Yes	No	5.722016391	33.6	16259	0.947113565	87	109	96	94	101	95	21.84193965	5.774440598	Sarcopenic
254	Male	36	13	Yes	330	No	No	No	No	No	No	7.969675361	46.9	25068	1.552695102	112	109	64	100	99	95	26.99193094	7.526515294	Normal
255	Male	61	8	No	56	Yes	No	Yes	No	Yes	No	6.801795142	33.1	20220	1.254130099	109	121	116	118	126	127	25.16691424	7.418003002	Normal
256	Male	39	15	No	388	No	No	No	No	No	No	7.107611533	47.5	11397	1.003733021	76	96	92	100	91	87	20.72513959	3.803613784	Normal
257	Male	21	14	Ex-Smoker	14	No	No	No	No	No	No	8.421786704	60.5	42032	1.130662341	117	87	124	118	121	120	32.68698061	11.6432133	Obese
258	Female	67	10	No	54	No	No	Yes	No	Yes	No	5.464895628	21.6	22158	1.335102472	109	92	90	109	110	102	22.97008547	9.105029586	Normal
259	Female	22	14	No	120	No	No	No	No	No	No	4.840675608	20.6	16112	1.060541515	100	102	101	97	109	101	18.24981469	5.654634891	Normal
260	Female	31	16	No	100	No	No	No	No	No	No	5.802386331	33.2	21093	1.105620571	117	92	68	94	99	91	23.12690941	8.396142861	Normal
261	Male	36	18	Yes	60	No	No	No	No	No	No	10.18687834	35	44504	1.060789794	97	102	101	79	99	93	39.24974845	15.30912187	Obese
262	Female	30	21	No	28	No	No	No	No	No	No	6.448743322	28.6	30910	1.154777484	103	102	101	106	109	105	28.49018352	12.0140733	Obese
263	Male	70	16	No	8	No	Yes	No	No	No	No	5.891166632	24.6	15582	1.072668037	90	87	88	109	107	94	22.20430777	5.347566054	Sarcopenic
264	Female	47	13	No	4	No	No	No	No	No	No	5.14369899	34.8	23063	1.445944049	100	109	97	115	98	104	23.54093793	9.344658375	Normal
265	Male	37	21	Yes	129	No	No	No	No	No	No	7.265210924	34.9	26757	1.135607243	90	102	85	112	94	94	26.24756692	9.097229896	Obese
266	Male	45	15	No	68	No	No	No	No	No	No	5.988474123	41.4	18123	1.171592657	94	109	91	103	107	100	22.71713266	6.738176681	Normal
267	Female	64	8	No	16.66666667	No	No	No	No	No	No	4.79918196	24.1	34778	1.153958818	87	92	96	64	98	83	28.86945983	15.05280471	Obese
268	Female	49	11	No	56	No	No	No	No	No	No	5.55839497	27.7	19426	1.389436005	112	84	95	97	114	100	23.01117686	7.982412886	Normal
269	Female	43	12	No	215	No	No	No	No	No	No	5.619832064	31	18345	1.125412447	103	102	100	64	100	91	22.7666205	7.940183518	Normal
270	Female	40	10	Yes	84	No	No	No	No	No	No	6.630531456	19.2	21160	0.922872979	76	109	71	88	92	83	26.79689744	9.725940822	Normal
271	Male	65	6	No	60	No	No	No	No	No	No	7.48315625	28	16588	1.176491313	90	72	90	100	78	81	24.3359375	6.4796875	Normal
272	Female	33	13	No	14	No	No	No	No	No	No	4.863077464	19.9	12576	0.926503498	106	112	85	103	109	103	19.31775669	5.70281944	Sarcopenic
273	Female	64	6	No	203	No	No	No	No	No	No	4.953885152	18.2	20593	1.100366148	94	92	82	100	102	91	22.98350027	9.226105672	Normal
274	Female	39	13	No	42	No	No	No	No	No	No	4.727051361	22.3	24139	1.131977184	106	78	101	75	97	87	23.47928994	9.14139645	Normal
275	Male	47	13	No	36	No	Yes	No	No	Yes	No	7.513243125	37.5	22741	0.879542719	94	105	90	109	103	100	27.4716889	8.569734942	Obese
276	Female	67	6	No	6.666666667	No	Yes	No	No	Yes	No	4.768188275	25.1	20410	1.128011421	90	121	101	85	106	100	22.90802116	9.131888905	Normal
277	Female	36	16	No	15	No	No	No	No	No	No	6.541037952	32	30611	1.172590549	106	112	90	112	109	107	27.32053041	11.66399939	Obese
278	Male	44	15	No	10	Yes	Yes	No	No	No	No	8.036478444	45.3	29284	1.067725873	120	121	106	115	118	123	30.30193061	10.62708666	Obese
279	Female	79	0	No	191.3333333	No	No	No	No	No	No	5.523771951	13.9	9859	0.905027096	40	92	57	53	56	52	19.27240984	4.470745616	Normal
281	Male	72	8	No	12	No	No	No	No	No	No	7.565038357	28.7	24918	0.682289594	73	84	92	82	75	77	28.23137397	9.367102217	Obese
282	Female	65	8	No	39.33333333	No	No	No	No	No	No	4.481328074	28.5	22061	0.994351223	85	96	68	75	95	79	21.53188692	9.06517094	Sarcopenic
283	Male	30	14	No	184	No	No	No	No	No	No	7.282569725	40.4	22220	1.251223274	90	81	116	112	94	97	24.32037552	6.797468478	Normal
284	Male	61	0	Ex-Smoker	69	No	No	No	No	No	No	7.456086717	31.5	15076	1.169300176	97	105	92	109	102	100	22.97793289	5.438231024	Normal
285	Female	43	16	No	58	No	No	No	No	No	No	5.840698022	25.8	18619	1.155849042	120	126	75	125	118	119	23.40979965	7.953778461	Normal
286	Male	64	10	No	6	No	Yes	No	No	Yes	No	6.458301873	37.6	27723	1.231502811	109	121	127	122	116	129	25.27722594	9.042071415	Obese
287	Male	25	15	No	34	No	No	No	No	No	No	8.747417355	40.3	26966	1.209361799	85	100	112	103	94	98	29.53899793	8.70544938	Obese
288	Female	61	10	No	27.33333333	Yes	Yes	No	No	Yes	No	5.896511015	28.6	28515	1.103784408	81	112	92	106	71	89	26.57308613	11.56842063	Obese
289	Male	38	13	Yes	388	No	No	No	No	No	No	8.255650245	54	21808	0.827863976	76	121	64	91	97	85	26.87372057	7.866605344	Obese
290	Female	35	16	No	188	No	No	No	No	No	No	6.839496863	26.3	22296	1.131330301	97	121	64	97	105	95	26.81161697	9.340497062	Normal
291	Male	35	13	Ex-Smoker	240	No	Yes	No	No	No	No	11.01973212	50.2	64287	1.22955081	85	100	104	94	85	90	49.35588452	22.69629291	Obese
292	Female	42	9	No	28	No	No	No	No	No	No	5.692020074	25.9	20124	1.300834191	61	66	64	85	78	63	23.46974504	8.540780274	Normal
293	Female	43	11	No	46.66666667	No	No	No	No	No	No	6.408140501	25.4	32188	1.178679433	109	121	100	115	118	119	29.94343578	12.73209129	Obese
294	Female	47	12	No	42	No	No	No	No	No	No	5.680277767	35.4	23447	1.184567797	109	116	100	122	118	119	23.59893109	8.824946366	Normal
295	Female	69	6	No	44	No	Yes	No	No	Yes	No	6.751679688	28.8	29474	1.058542288	109	102	101	106	100	104	27.34375	11.51328125	Obese
296	Male	61	12	No	4	Yes	No	No	No	Yes	No	6.757806809	47	25307	1.346733774	94	112	127	106	112	114	24.35764643	8.455678439	Obese
297	Male	63	5	No	16	Yes	Yes	No	No	Yes	No	6.670449386	24.2	30320	0.607263697	76	69	82	79	98	76	29.87392026	11.91812187	Sarcopenic Obese
298	Male	78	17	Yes	9	No	No	No	No	No	No	5.568817794	33	11212	1.402469675	100	105	124	122	95	113	17.91709711	3.619576446	Normal
299	Female	75	17	No	30	No	No	No	No	No	No	6.528738858	24.9	22551	0.901473715	83	84	92	115	81	87	24.72929464	9.067810139	Normal
300	Female	49	10	No	16	No	No	No	No	Yes	No	8.224776545	26.4	38193	1.064466811	112	96	83	115	110	103	33.77296416	14.82633127	Obese
301	Female	61	3	No	71	No	Yes	No	No	Yes	No	5.641022684	23.7	19968	1.135141438	87	100	92	91	100	91	23.53795549	8.530052544	Normal
302	Male	47	8	Ex-Smoker	20	No	No	No	No	No	No	9.152393353	31.2	23869	0.965097655	97	126	83	103	118	106	29.61296668	8.105870431	Obese
303	Female	61	10	No	344	Yes	No	No	No	Yes	No	4.876330414	23.4	19395	1.215654985	76	84	90	75	100	80	20.52544379	7.344852071	Normal
304	Female	84	10	No	20	Yes	Yes	No	No	Yes	No	4.308053211	16.9	19120	0.772170738	117	72	68	100	107	89	20.77734386	8.363427676	Sarcopenic
306	Male	48	10	No	306	No	No	No	No	No	No	8.65536094	38.9	37289	1.145242298	109	121	110	88	100	107	33.73463185	13.61396847	Obese
307	Male	70	6	No	54	No	No	No	No	No	No	7.323162203	38.5	18424	1.151820514	87	89	85	112	95	90	24.13133655	6.808510638	Normal
308	Female	40	11	No	76	No	No	No	No	No	No	5.346316617	26.3	14769	1.129177714	114	109	95	118	122	117	19.59380418	5.718989997	Normal
309	Male	70	13	No	49	No	No	No	No	No	No	6.182389251	39.1	8904	1.064151061	81	112	105	91	95	95	18.25435658	3.351274041	Normal
310	Female	32	16	No	56	No	No	No	No	No	No	5.150947994	25.1	21136	0.980811647	100	84	87	94	94	88	22.02617356	8.542113842	Sarcopenic
311	Male	37	16	Ex-Smoker	6	No	No	No	No	No	No	7.055456382	36	29561	0.911267152	100	121	78	97	105	100	27.69513315	10.85803489	Obese
312	Female	66	3	No	38	Yes	Yes	Yes	No	Yes	No	5.419451014	17.6	21706	0.535562978	76	72	68	60	60	58	24.73505712	9.570394826	Normal
313	Male	73	2	No	36	No	No	No	No	No	No	6.336223432	34.1	21703	1.049105091	73	75	64	75	75	65	24.61538462	8.218887574	Obese
314	Female	71	6	No	96	No	Yes	No	No	Yes	No	5.253936555	20.1	27531	1.085946254	100	102	92	103	93	96	25.18902038	11.31286982	Obese
315	Female	64	9	Yes	18	No	No	No	No	Yes	No	5.251833274	18.1	21870	1.025075348	76	56	85	79	98	73	21.7182899	8.161151204	Normal
316	Male	62	15	Yes	9.333333333	No	No	No	No	Yes	No	6.604702216	37.2	10654	1.143845535	100	131	82	97	106	103	19.99229719	3.730261545	Normal
317	Female	65	6	No	70	Yes	Yes	No	No	Yes	No	5.820511363	21.2	19720	1.005825568	83	121	68	94	102	90	24.92921653	8.490572537	Normal
318	Male	69	6	Yes	28	No	No	No	No	No	No	6.499870447	37.1	15631	0.769592617	76	84	92	97	86	82	22.6718488	5.956028045	Sarcopenic
319	Female	67	4	No	55	No	No	No	No	No	No	5.785566495	27.3	26405	1.135159549	81	78	68	97	95	79	25.88318477	10.41837643	Obese
320	Male	67	13	No	25.33333333	No	Yes	No	No	No	No	6.849106392	32.4	18947	1.261543646	90	112	98	94	75	91	23.65346773	6.532977451	Normal
321	Female	62	11	No	10	No	No	No	No	No	No	4.849339382	27.2	13128	1.51768703	114	126	108	125	121	129	18.33146021	5.622789945	Normal
323	Male	65	10	Yes	145	No	No	No	No	No	No	6.342533614	32.4	17229	1.116376792	94	126	96	112	116	112	21.76650318	6.068205232	Normal
324	Male	82	10	No	34	No	No	No	No	No	No	5.387810099	26.2	14519	0.942842219	112	105	113	122	88	111	19.76347047	5.808619994	Sarcopenic
325	Female	82	4	No	34	No	Yes	No	No	No	No	4.96295265	19.2	22040	1.05367813	100	84	71	94	104	86	24.29487626	10.29728986	Obese
326	Female	76	0	No	62	No	Yes	No	No	Yes	No	6.592720083	22.3	21831	1.196251622	83	102	82	85	103	87	27.18002081	9.086784599	Normal
327	Male	74	10	Ex-Smoker	3	Yes	Yes	No	No	Yes	No	5.601303173	19.6	21428	0.87292104	90	58	96	112	93	85	23.42188449	7.547129939	Sarcopenic
328	Female	46	11	No	16	No	No	No	No	No	No	5.047066253	20.7	21803	1.204104437	85	109	60	135	100	96	23.94701226	9.424489321	Normal
329	Female	70	0	Ex-Smoker	70	Yes	Yes	No	No	Yes	No	5.266067589	23	17891	1.013924676	103	92	88	112	101	98	21.70473447	7.258306625	Normal
330	Male	84	7	No	4	No	No	No	No	No	No	5.33013539	14.7	12363	1.10188881	109	69	89	91	88	85	19.73662713	5.386400026	Sarcopenic
331	Female	71	10	No	44.33333333	No	Yes	No	No	Yes	No	4.801641336	19	18924	1.059890519	123	131	112	138	127	145	20.86374261	7.726525738	Normal
332	Male	71	3	Yes	39.33333333	No	No	No	No	No	No	5.757728854	38.7	7751	1.045334306	90	96	99	91	98	92	16.31467604	2.779231955	Normal
333	Female	78	11	No	36	No	Yes	No	No	Yes	No	6.692259796	15.6	36118	0.894224209	94	75	92	85	110	87	31.39768702	14.74670559	Obese
334	Female	77	6	No	192	No	No	No	No	Yes	No	5.683828785	17.3	22174	1.087487166	117	92	88	88	122	101	25.92358518	10.19201379	Obese
335	Female	72	14	No	24	Yes	Yes	Yes	Yes	Yes	No	4.968662506	14.8	26539	1.070497993	117	105	99	97	117	109	24.28740091	11.19033564	Sarcopenic Obese
336	Male	47	14	No	709	Yes	Yes	No	No	Yes	No	6.395079585	32.1	30395	1.125394877	112	116	95	103	100	106	27.30103806	10.51730104	Obese
337	Male	73	6	Ex-Smoker	20	No	No	No	No	Yes	No	6.798788089	30.6	19708	0.814103912	87	78	82	103	94	84	28.3067867	8.530124654	Sarcopenic Obese
338	Female	71	0	No	28	No	No	No	No	No	No	4.653269512	14.8	20168	1.16845703	87	81	71	79	101	79	21.17644717	8.027943357	Sarcopenic
339	Female	27	12	Ex-Smoker	84	No	No	No	No	No	No	5.057447199	29.2	19058	1.278978013	87	102	85	109	109	97	20.2020202	7.000183655	Normal
340	Male	66	10	No	14	No	No	Yes	No	Yes	No	5.796366768	31.5	14193	1.239876035	100	96	104	106	102	101	20.78993751	5.685386957	Normal
341	Male	73	5	Yes	28	Yes	Yes	No	No	Yes	No	6.339964683	25.1	21003	0.96772285	76	81	90	94	75	79	26.2123733	8.575365677	Sarcopenic Obese
342	Female	67	6	No	28	No	Yes	No	No	Yes	No	6.412688079	13	25360	1.103386408	65	84	82	94	81	77	29.27276235	12.22993827	Obese
343	Male	65	14	No	20	No	No	No	No	No	No	6.733402985	35.6	17394	1.130115388	76	92	85	109	81	84	24.15435785	6.668903181	Normal
344	Female	66	12	No	68	No	No	No	No	No	No	5.431636251	23.6	20023	1.076690968	123	89	101	109	121	112	22.95282222	8.655072682	Normal
345	Female	70	0	No	17	No	Yes	No	No	No	No	4.538220617	10.2	20885	1.020503215	73	78	64	94	86	74	21.13676011	8.472960364	Sarcopenic
346	Female	69	0	No	29	Yes	No	No	No	No	No	5.216863251	23.3	25053	1.190585259	76	56	60	72	92	64	23.79936905	9.46421576	Normal
347	Female	66	5	No	90	No	No	No	No	No	No	5.981932029	25.9	20049	1.222994137	87	78	51	103	98	79	23.73924777	8.453786473	Normal
348	Male	67	3	Ex-Smoker	28	No	Yes	Yes	No	Yes	No	6.675367348	36.9	16933	0.824620213	76	81	87	82	98	80	24.23103835	6.492154626	Sarcopenic
349	Male	67	5	No	98	No	No	No	No	No	No	5.814899737	22.8	17992	0.998757535	83	89	83	100	100	87	22.39480605	7.393162393	Sarcopenic
350	Male	71	10	Yes	77	Yes	Yes	Yes	No	Yes	No	5.938551164	18.6	17398	0.763865709	97	100	92	106	84	93	21.53504856	6.275825375	Sarcopenic
351	Male	79	14	Yes	97.33333333	Yes	Yes	No	No	Yes	No	6.063932536	22.6	23381	0.820026746	87	78	92	85	87	81	25.22076809	8.975445644	Sarcopenic Obese
352	Female	75	12	No	32	No	No	No	No	No	No	4.634934126	22.5	19826	0.972748775	103	105	92	109	107	103	22.05686809	8.906302784	Sarcopenic
353	Male	75	10	No	136	No	Yes	No	No	Yes	No	8.056409229	19.1	10260	1.04286456	94	105	79	112	101	97	23.15334081	4.109918282	Normal
354	Female	41	11	No	18	No	No	No	No	No	No	6.618695543	36.1	43101	1.01603355	109	112	103	122	110	116	32.27078777	15.45448026	Obese
355	Male	67	12	Ex-Smoker	52.66666667	No	Yes	No	No	No	No	6.957090274	32.7	24897	1.276441011	85	126	87	97	98	97	27.14158239	9.256766805	Obese
356	Female	69	2	No	1.333333333	No	No	No	No	Yes	No	5.343507561	22.4	24303	0.945969276	73	87	98	88	92	83	24.90138067	9.986439842	Sarcopenic Obese
357	Female	66	10	No	7.666666667	No	No	No	No	Yes	Yes	5.032583324	24	26027	0.979010392	94	100	96	100	102	97	25.22444067	10.96020897	Sarcopenic Obese
358	Male	80	6	No	49	Yes	Yes	Yes	No	Yes	No	6.222207031	30.7	13037	0.978561813	112	92	103	91	114	102	20.15625	5.092578125	Sarcopenic
359	Female	69	6	No	16	No	Yes	No	No	Yes	No	5.190852425	27.8	32936	0.982283826	85	100	82	103	110	94	27.59503512	13.07726729	Sarcopenic Obese
360	Male	68	12	Ex-Smoker	26	No	No	No	No	No	No	6.113080426	27.1	17967	0.975076619	83	92	92	109	106	94	22.76883359	6.442324931	Sarcopenic
361	Female	22	18	No	174	No	No	No	No	No	No	4.883647272	18.3	22032	1.170381433	97	105	90	94	109	98	20.77316518	7.796837737	Normal
362	Female	69	3	No	108	No	Yes	No	No	Yes	No	5.571307656	19.5	30775	0.868828758	90	100	83	68	71	78	27.41296178	12.74371448	Obese
363	Male	68	10	No	35	No	Yes	No	No	Yes	No	7.789087466	36.4	30603	1.015226344	126	126	116	106	112	126	28.89036907	9.823688498	Obese
364	Female	80	0	No	232	No	Yes	No	No	Yes	No	4.404980676	17	22976	0.736729308	85	81	87	72	110	82	21.82119081	9.477574292	Sarcopenic
365	Male	43	11	No	522	No	No	Yes	No	No	No	8.835944207	42.8	26058	0.985518874	94	112	110	115	118	114	30.73549286	8.859573817	Obese
366	Male	28	15	No	89.33333333	No	No	No	No	No	No	8.711572834	46	17091	1.161606839	114	102	120	112	97	112	25.97191786	6.165084003	Normal
367	Female	66	11	No	70	No	Yes	No	No	No	No	4.937824522	28.4	16040	1.398358708	103	92	96	122	106	104	19.01296018	6.211158478	Normal
368	Female	72	3	No	76	No	Yes	No	No	Yes	No	6.342224168	19.4	27653	1.059002068	65	60	60	85	60	56	29.85466525	12.91973487	Obese
369	Male	67	12	No	60	No	Yes	No	No	No	No	6.145659173	30.5	19248	1.271417269	69	121	87	103	112	97	22.94186078	6.943159376	Normal
370	Male	24	13	No	106.6666667	No	No	No	No	No	No	8.117009457	42.9	13912	1.235983339	132	105	116	122	94	120	23.50113917	4.341936893	Normal
371	Female	80	4	Ex-Smoker	120	No	Yes	No	No	Yes	No	5.334946598	21.2	17485	1.172161053	49	84	57	79	44	54	21.99495606	7.896957018	Normal
372	Male	70	4	Ex-Smoker	200	Yes	Yes	Yes	No	Yes	No	5.507170724	30.5	14361	1.115747539	87	96	105	97	101	95	21.30482208	5.644991696	Normal
373	Female	27	13	No	28	No	No	No	No	No	No	4.425994331	20.8	20366	1.115666198	94	96	101	128	99	104	21.70803008	8.96766208	Normal
374	Male	28	13	No	68	No	No	No	No	No	No	7.157967765	44.4	23842	1.057075333	97	102	78	79	105	88	25.09945575	8.021732226	Obese
375	Female	72	6	No	136	No	Yes	No	No	No	No	4.239677855	14	13806	1.113877305	85	81	75	91	103	83	17.2879069	5.821386406	Sarcopenic
376	Female	68	8	No	42	No	Yes	No	No	Yes	No	4.776995556	15.7	17260	1.111845602	85	89	92	82	102	86	20	7.671111111	Sarcopenic
377	Male	69	5	Ex-Smoker	26.66666667	Yes	Yes	No	No	Yes	No	5.863447954	32.5	16444	1.40806006	103	105	96	97	102	100	20.97601205	5.896231489	Normal
378	Female	70	6	No	36	Yes	Yes	Yes	No	Yes	No	4.853140086	17.1	22786	0.83066734	87	89	92	88	95	86	23.85171195	9.670553534	Sarcopenic
379	Male	76	10	No	54	No	Yes	No	Yes	Yes	No	6.732355607	29.7	28031	1.048345583	90	84	85	85	81	80	27.02161297	10.09923777	Obese
380	Male	71	5	No	56	No	No	No	No	Yes	No	7.159573685	34.2	21758	0.965037341	81	105	90	68	78	80	26.66958573	8.660848451	Obese
381	Female	67	6	No	100.6666667	No	No	No	No	No	No	6.401472884	26.9	21407	1.028240723	106	102	104	109	121	111	24.73397838	8.651638485	Normal
382	Female	22	15	No	16	No	No	No	No	No	No	5.461362317	30.5	16771	0.498418308	112	96	104	128	101	111	19.45129917	6.086151836	Normal
383	Male	21	15	No	53.33333333	No	No	No	No	No	No	7.419163805	25.4	16989	1.173275181	90	102	64	75	97	81	22.27254649	5.515864319	Normal
384	Female	73	10	No	104	Yes	Yes	No	No	Yes	No	5.290341915	21.4	15039	0.983889948	90	109	85	100	107	97	20.36291135	6.657343995	Sarcopenic
385	Female	75	6	No	164	No	Yes	No	No	No	No	4.419867503	19	8786	1.179954049	81	81	64	79	75	69	16.53263424	4.150163555	Normal
386	Female	22	14	No	36	No	No	No	No	No	No	5.33627055	28.6	19973	1.183745361	97	89	116	122	121	112	21.4356576	7.076601474	Normal
387	Female	27	16	No	176	No	No	No	No	No	No	4.869411699	26.2	20459	1.213815949	109	121	96	118	99	112	20.64433171	7.542185402	Normal
388	Male	85	6	Ex-Smoker	18.66666667	No	Yes	Yes	No	Yes	No	6.463867188	28.2	24276	0.671163306	83	89	86	82	97	83	25	9.4828125	Sarcopenic Obese
389	Male	73	5	Ex-Smoker	10	No	No	No	No	Yes	No	7.541041064	32.8	27258	0.948182522	94	81	96	115	93	93	28.91539873	9.951716395	Obese
390	Male	79	6	No	38	No	Yes	Yes	No	Yes	No	6.618017946	25.5	17839	0.786466221	57	64	78	60	52	54	24.19484057	7.145890082	Sarcopenic
391	Female	24	16	No	230	No	No	No	No	No	No	5.646870693	32.5	31210	1.059472604	120	121	104	128	109	124	25.84861401	11.39456558	Obese
392	Female	26	19	No	24	No	No	No	No	No	No	4.579610057	26.2	18516	1.257606526	78	102	82	97	94	86	19.89831879	7.39833877	Normal
393	Male	23	12	No	9.333333333	No	No	No	No	No	No	9.545355469	30.7	64825	1.136227685	85	69	87	79	97	79	48.3203125	25.32226563	Obese
394	Female	21	12	Yes	0	No	No	No	No	No	No	5.499070264	18.9	33637	1.174509726	78	102	60	60	71	67	26.97759488	12.81702484	Obese
395	Female	74	0	No	54	No	Yes	No	No	No	No	5.013756582	25.8	25589	1.149089529	90	64	79	88	98	79	22.9956338	9.490891504	Normal
396	Female	38	18	No	22.66666667	No	No	No	No	No	No	4.607784149	23.9	18069	1.408110998	109	105	127	100	97	110	19.16098127	6.557192626	Normal
397	Female	27	17	No	6	No	No	No	No	No	No	6.052634995	32	24100	1.20153198	109	105	101	109	121	112	24.99087184	9.777272912	Normal
398	Female	71	9	No	56	Yes	Yes	No	No	Yes	No	5.4722598	21	17601	1.173562723	103	69	92	118	101	95	22.34879949	6.962145485	Normal
399	Male	22	8	Yes	717	No	No	No	No	No	No	9.248404677	41.6	30303	1.187463012	69	112	51	82	88	75	31.24587132	10.00891795	Obese
400	Female	22	11	Yes	168	No	No	No	No	No	No	6.622074293	30.8	31509	0.82677779	85	84	78	82	99	81	30.81854043	12.94748521	Obese
401	Male	90	5	Ex-Smoker	14	No	Yes	No	No	No	No	5.533678739	33	12546	1.005969378	103	136	89	97	107	108	18.22783079	4.290550939	Normal
402	Female	78	10	No	42.66666667	Yes	Yes	No	No	Yes	No	4.41741862	17.8	15030	1.121262356	85	72	101	94	101	86	18.84803508	6.337493675	Sarcopenic
403	Male	25	15	No	48	No	No	No	No	No	No	7.400685998	48.2	28321	1.172789478	100	112	89	112	99	102	26.0587319	8.69268959	Obese
404	Female	71	0	No	30	No	No	No	No	No	No	5.570726808	32.6	17998	0.950123771	78	87	83	79	98	80	22.82688093	8.216764061	Normal
405	Female	87	0	No	68	Yes	No	No	No	No	No	5.077934251	22.1	21275	0.945087738	61	81	60	85	84	67	24.02657688	9.518909184	Sarcopenic
406	Female	81	0	No	30	No	Yes	No	No	No	No	4.58752847	13.8	10412	0.859563897	97	89	83	88	98	87	17.92551554	5.12748538	Sarcopenic
407	Female	28	15	No	236	No	No	No	No	No	No	4.742861525	25.6	14720	1.319603695	106	112	82	109	97	101	18.01991776	5.643684881	Normal
408	Male	75	10	Ex-Smoker	42	Yes	No	No	No	No	No	5.758189352	19.6	15250	0.732499069	78	69	99	85	84	79	20.24504344	5.435509022	Sarcopenic
409	Male	78	6	No	32	No	Yes	No	No	Yes	No	6.645055027	29.4	19768	0.896874002	81	72	99	100	75	81	24.0184414	7.349791791	Sarcopenic
410	Female	81	6	No	16	No	Yes	No	No	Yes	No	6.426249686	24	30279	0.765726126	94	92	94	100	86	90	31.08200333	14.50126316	Obese
411	Female	81	0	Ex-Smoker	32.66666667	Yes	Yes	No	No	Yes	No	5.014208669	14.2	24926	0.893063565	65	60	64	56	75	55	27.16397395	11.61388018	Sarcopenic Obese
412	Female	81	0	No	71	No	Yes	No	No	No	No	5.033399987	16.1	22562	0.965878352	81	58	90	88	78	74	26.09979632	11.66066544	Sarcopenic Obese
413	Female	80	4	No	84	No	Yes	No	No	Yes	No	6.597446959	18.3	28485	0.894045079	76	84	60	68	84	67	28.06576193	11.19682393	Obese
414	Male	76	3	Yes	14	No	Yes	No	No	Yes	No	7.000720468	32.4	20197	0.710708178	90	75	96	75	95	82	24.13287009	7.105125034	Normal
415	Female	88	0	No	86	Yes	No	No	No	Yes	No	6.0559613	20.9	28550	0.548638007	53	60	51	53	40	47	30.69331364	13.52305717	Obese
416	Female	84	3	No	54	Yes	Yes	No	No	Yes	No	5.376951489	19	16689	0.766855612	87	78	75	79	86	76	20.35944327	7.517228954	Sarcopenic
417	Female	29	15	Yes	130	No	No	No	No	No	No	6.43857076	26.4	14739	1.108679354	103	109	82	115	105	103	24.20942107	6.719824051	Normal
418	Male	22	14	Ex-Smoker	48	No	No	No	No	No	No	7.732750242	41.8	21098	1.023689811	81	105	74	85	99	84	25.1722072	7.448572616	Normal
419	Female	83	0	No	38	Yes	Yes	No	No	Yes	No	5.015093648	20.2	23046	0.84925195	94	66	83	91	71	76	24.76563012	10.28376057	Sarcopenic Obese
420	Female	71	6	No	2.666666667	No	Yes	No	No	No	No	5.11360172	15.7	27117	0.8625013	109	75	88	106	110	96	26.70249933	11.66009137	Sarcopenic Obese
421	Female	72	6	No	80	No	Yes	No	No	Yes	No	7.542044898	18.6	35066	0.823122527	90	72	82	97	95	83	34.46285223	15.27780501	Obese
422	Female	22	13	No	4.666666667	No	No	No	No	No	No	4.970896013	20.5	18785	1.151590254	120	102	85	112	112	108	21.35871234	8.238673742	Normal
423	Male	27	17	No	16	No	No	No	No	No	No	7.914559399	43.1	24654	1.259954168	103	102	92	100	105	100	27.1430375	7.781214493	Obese
424	Female	72	10	No	128	No	Yes	No	No	Yes	No	4.775950318	23.3	22797	0.989492003	78	96	105	91	101	91	21.75546853	9.01744393	Sarcopenic
425	Female	76	0	No	21	No	No	No	No	Yes	No	5.043019357	18.1	19508	0.807808112	57	60	71	79	56	55	21.49062643	7.433318092	Sarcopenic
426	Female	22	18	No	190.6666667	No	No	No	No	No	No	6.841981197	28.4	42589	1.126925518	109	112	108	115	99	112	31.75741843	15.49274563	Obese
427	Female	22	16	No	21	No	No	No	No	No	No	4.780580756	22	9443	1.292436208	103	102	104	138	112	117	15.98750744	3.510930993	Normal
428	Female	22	16	No	14	No	No	No	No	No	No	4.105855124	19.5	13884	0.973443392	83	112	89	88	99	91	17.07859524	5.316574355	Sarcopenic
429	Female	75	12	No	60	No	Yes	No	No	No	No	5.255152966	18.8	22709	0.968216015	87	126	101	91	94	99	24.40101375	10.24256231	Sarcopenic Obese
430	Female	72	6	No	60	No	Yes	No	No	Yes	No	4.39031389	15.4	19910	1.074121005	103	105	85	85	113	97	20.13312446	8.438958062	Sarcopenic
431	Male	72	12	Ex-Smoker	40	No	No	No	No	No	No	6.40362483	31.2	19397	0.995059433	123	131	108	109	127	130	23.37477249	7.336577056	Sarcopenic
432	Female	81	6	No	23	No	Yes	No	No	No	No	5.622687277	14.8	21857	0.698365113	87	102	86	72	107	86	25.20808561	10.39571938	Obese
433	Female	78	10	No	14	Yes	Yes	No	No	Yes	No	4.666988794	18.6	22280	0.766761836	90	96	75	103	68	82	24.42666537	10.81960446	Sarcopenic Obese
434	Female	75	5	No	28.66666667	Yes	Yes	No	No	Yes	No	6.432831454	26.5	19284	0.84130991	87	64	96	91	103	84	23.64437899	7.676064047	Normal
435	Female	24	16	No	28	No	No	No	No	No	No	4.223643961	26.2	14716	1.004157822	94	105	85	112	109	100	17.64777476	5.970221916	Normal
436	Female	30	16	No	48	No	No	No	No	No	No	6.244322576	34.8	31160	1.458768626	112	92	87	109	112	102	27.25312314	11.58536585	Obese
437	Female	78	6	No	60	No	Yes	No	No	No	No	4.583593716	23.8	23795	0.77193123	87	84	92	97	110	91	22.49548892	9.507640475	Sarcopenic
438	Male	71	6	No	29.33333333	Yes	No	No	No	Yes	No	5.869366782	35.3	24445	1.189501916	103	78	105	72	101	88	24.67128028	8.458477509	Obese
439	Male	75	3	Ex-Smoker	70	Yes	Yes	Yes	No	No	No	5.364041374	25.4	9929	0.96734154	85	87	71	97	71	78	18.48972418	3.356206057	Sarcopenic
440	Female	73	0	No	36.66666667	Yes	Yes	No	No	Yes	No	5.888365209	23.2	23775	0.852863011	76	75	92	64	75	70	27.59569317	11.29238563	Obese
441	Female	24	15	No	32	No	No	No	No	No	No	5.120025153	26.8	19778	1.291740586	120	121	112	115	125	128	21.13676011	8.023854923	Normal
442	Male	75	12	Ex-Smoker	84	No	No	No	No	Yes	No	5.858339939	31.7	21984	1.031432076	103	121	124	106	113	120	22.69124059	7.261196988	Normal
443	Male	71	8	Ex-Smoker	22.66666667	No	No	No	No	Yes	No	6.384312365	14.4	23204	0.851578186	65	64	85	82	68	66	26.11886804	9.559340915	Sarcopenic Obese
444	Female	82	6	No	42	No	Yes	No	No	Yes	No	5.284628923	17.3	23099	0.960809785	94	89	103	79	84	85	26.46420267	11.86983723	Sarcopenic Obese
445	Male	23	13	Yes	48	Yes	Yes	No	No	No	No	8.182546709	33.2	35274	1.028253397	94	96	120	106	101	104	33.58859448	12.87830524	Obese
446	Male	24	15	No	30	No	No	No	No	No	No	6.582750385	42.4	15416	1.231294228	106	112	101	100	109	107	21.48764545	5.241353518	Normal
447	Female	87	0	No	40	No	Yes	Yes	No	Yes	No	4.862590656	11.1	26492	0.690409573	100	78	87	88	104	87	24.87771968	11.17051779	Sarcopenic Obese
448	Female	71	6	No	28	No	Yes	No	No	Yes	No	5.063160376	22.8	23545	1.226881275	109	100	83	115	103	102	23.48386607	10.16411078	Obese
449	Female	78	4	Ex-Smoker	84	No	Yes	No	No	No	Yes	4.924791111	19.1	30886	0.923386881	81	84	90	85	98	83	27.33333333	13.72711111	Sarcopenic Obese
450	Female	72	10	No	88	No	Yes	No	No	No	No	4.686890625	25.9	18641	0.713126701	103	102	105	94	113	104	19.9609375	7.281640625	Sarcopenic
451	Female	81	2	No	28	No	Yes	No	No	No	No	4.312676942	14.9	19132	1.034129529	76	81	71	82	52	65	21.84970974	8.548643084	Sarcopenic
452	Female	82	0	No	0	No	No	No	No	No	No	4.932219329	14.7	15484	0.735493656	53	84	97	72	52	64	20.92978395	7.46720679	Sarcopenic
453	Male	23	17	No	34.66666667	No	No	No	No	No	No	6.610975527	43.1	16832	1.094722717	85	96	57	91	109	83	22.44456463	5.689561925	Normal
454	Female	80	15	No	20.66666667	No	No	No	No	No	No	5.745403061	20.6	27204	0.617475213	112	87	75	91	110	92	30.81632653	13.87959184	Obese
455	Male	72	10	No	60	Yes	No	No	No	Yes	No	6.63768506	30.2	24567	1.128853155	94	121	101	115	78	101	25.90963511	8.840583413	Obese
456	Male	72	10	Ex-Smoker	49	No	No	No	No	No	No	7.241042076	30.6	21435	1.366023002	85	100	101	103	103	97	27.21088435	8.640967498	Obese
457	Male	77	9	No	46.66666667	No	Yes	No	No	No	No	6.562954888	33.9	21654	1.14765282	97	105	96	103	113	103	25.42474663	8.002143365	Obese
458	Female	71	1	No	102.6666667	No	No	No	No	No	No	4.664337246	22.4	15985	1.179972234	87	81	101	64	103	83	19.27969072	6.670689529	Normal
459	Female	82	2	No	62	No	Yes	No	No	No	No	4.661333928	19.8	25506	0.952855143	73	92	110	103	98	93	24.58942539	11.32090043	Sarcopenic Obese
460	Male	79	14	Ex-Smoker	58	Yes	Yes	No	No	Yes	No	6.150283806	32	11670	1.293309872	69	96	112	103	86	90	20.67803269	4.82625283	Normal
461	Female	72	0	No	28	No	No	No	No	Yes	No	4.474908358	24.4	14432	0.998627166	78	78	92	64	81	73	18.70752953	6.474509982	Sarcopenic
462	Male	71	10	Ex-Smoker	77	No	Yes	No	No	Yes	No	6.882378225	31.9	23590	1.053385889	120	96	112	128	122	123	24.99408284	8.933491124	Obese
463	Male	22	16	No	110	No	No	No	No	No	No	6.440340495	43.7	14501	1.189121988	94	102	112	100	99	101	20.2432548	4.773129071	Normal
464	Male	79	4	No	32	No	Yes	No	No	Yes	No	8.193157861	28.2	28939	0.883491841	94	87	68	88	75	78	30.70925065	10.69428405	Obese
465	Male	75	10	No	70	No	Yes	Yes	No	No	No	6.160728458	22.2	13373	1.00019655	112	126	75	91	95	99	20.72704082	4.7381661	Sarcopenic
466	Female	71	12	No	156	No	No	No	No	Yes	No	5.160755556	21.4	16413	1.262649809	106	131	105	94	113	114	20.88888889	7.294666667	Normal
467	Male	71	10	No	42	Yes	Yes	Yes	No	Yes	No	6.059155329	35.7	27628	1.021953573	103	112	112	112	113	115	26.60856009	9.7888322	Obese
468	Female	71	15	No	60	No	Yes	No	No	Yes	No	4.861464497	17.2	22527	0.876228857	61	112	92	122	60	85	22.80571992	9.256656805	Sarcopenic
469	Female	76	3	No	28	No	Yes	No	No	No	No	4.395809304	22.2	23862	1.004147488	85	84	87	72	71	75	23.36708104	10.19351531	Obese
470	Male	76	4	Ex-Smoker	210.6666667	No	Yes	No	No	Yes	No	6.336276238	32.2	15987	1.071834506	73	96	64	79	95	77	22.83287935	6.404021791	Normal
471	Female	81	6	No	19.33333333	Yes	Yes	No	No	Yes	No	5.084931457	16.4	18963	0.893906312	76	78	95	100	90	83	22.23368969	7.822216282	Sarcopenic
472	Male	21	11	Yes	21	No	No	No	No	No	No	6.176993638	39.5	13428	1.088604091	94	100	87	112	101	98	19.71504459	4.902474421	Normal
473	Male	73	12	No	45	No	Yes	No	No	No	No	7.320556003	18.4	29564	0.961599744	109	66	99	106	107	95	28.36035153	10.35117818	Obese
474	Female	76	7	No	28	No	No	No	No	No	No	4.850073824	19.4	24271	0.863880554	78	87	101	97	94	87	23.65973535	9.935042156	Sarcopenic Obese
475	Male	78	10	No	26.66666667	No	Yes	No	No	No	No	6.313870226	33.1	20791	1.029699171	83	112	96	97	87	92	22.65611375	6.906792682	Normal
476	Male	78	3	Ex-Smoker	8	No	Yes	No	No	No	No	6.796224913	37.6	23747	1.112588031	81	84	85	68	101	79	26.12456747	8.216955017	Obese
477	Female	76	5	No	28	No	Yes	No	No	Yes	No	4.815135296	13.9	26351	0.809464942	76	72	92	68	90	74	25.33628551	11.3158722	Sarcopenic Obese
478	Male	76	5	Ex-Smoker	65.33333333	No	Yes	No	No	No	No	7.941076169	22.2	21038	0.438674173	94	100	99	88	86	90	27.73107662	7.616271408	Normal
479	Female	84	2	No	169.3333333	No	Yes	No	No	No	No	5.852698124	21.3	25052	1.037924406	69	62	60	68	52	53	28.30425881	11.99794064	Obese
480	Female	76	4	No	16	Yes	Yes	No	No	Yes	No	5.924184293	10.5	31025	0.744419569	73	69	92	49	85	67	29.84306663	13.8812765	Obese
481	Female	77	0	No	72	No	Yes	No	No	Yes	No	5.852853599	23.8	22224	1.034908479	81	69	71	72	101	73	25.11152735	9.930223913	Obese
482	Male	79	4	Yes	12	Yes	No	Yes	No	Yes	No	5.322154755	19.1	17112	0.694320553	78	87	85	64	78	73	21.03786006	6.593404053	Sarcopenic
483	Female	76	3	No	24	No	Yes	No	No	Yes	No	5.416662854	23.4	21776	0.98612722	57	87	60	79	48	57	24.26777331	9.48752301	Normal
484	Female	78	0	No	80	No	Yes	No	No	Yes	No	5.413376778	21	17005	0.890841719	61	58	71	53	56	52	21.7797661	7.732044311	Normal
485	Male	77	0	No	8	No	No	No	No	No	No	4.993298647	24.5	17530	1.012651544	73	69	96	91	101	81	21.72736733	7.296566077	Sarcopenic
486	Female	77	19	No	24	No	No	No	No	Yes	No	4.957777987	21.9	22358	1.131533386	114	100	120	122	117	121	23.29259224	9.366470816	Normal
487	Male	79	2	Ex-Smoker	112	No	No	No	No	No	No	5.727866805	23	9084	1.189915709	90	87	112	56	88	82	19.18834547	3.781061394	Sarcopenic
488	Male	24	18	No	40	No	No	No	No	No	No	7.422497657	55.9	14299	1.373926989	100	121	124	122	105	121	21.04024237	4.155447868	Normal
489	Female	78	0	No	56	Yes	Yes	No	No	Yes	No	7.26902844	19.8	32822	0.798406859	73	60	60	53	81	55	33.09393852	15.08623959	Obese
490	Male	80	8	Ex-Smoker	48	Yes	Yes	No	No	Yes	No	5.60080693	19.8	18847	0.677600745	76	112	113	91	110	100	23.89145999	7.455005736	Sarcopenic
491	Female	82	2	No	20	No	No	No	No	No	No	5.268216237	19.8	33690	0.570257756	90	78	86	53	75	70	30.03111545	15.03340683	Sarcopenic Obese
493	Male	80	12	Ex-Smoker	2	No	Yes	No	No	Yes	No	6.475180785	23.6	31281	0.660560841	87	109	97	100	104	99	26.18155992	10.09846333	Sarcopenic Obese
494	Female	78	12	No	18	No	Yes	No	No	No	No	5.335389837	16.7	30732	0.956684336	87	126	105	106	107	108	26.91017747	12.43614397	Sarcopenic Obese
495	Male	82	2	No	14.66666667	No	No	No	No	No	No	5.508613319	17.8	17693	0.796138008	53	87	97	68	88	73	22.20890125	6.954727253	Sarcopenic
496	Female	85	0	Ex-Smoker	10	Yes	Yes	Yes	No	Yes	No	7.289322646	16	36320	0.958212708	97	87	86	79	104	86	36.0410163	16.40363048	Obese
497	Male	78	5	No	5.333333333	No	Yes	No	No	Yes	No	6.40818473	26.4	16200	0.934926428	61	100	92	94	71	79	24.15166205	7.011772853	Sarcopenic
498	Male	81	5	No	82	No	No	No	No	No	No	6.560839666	30	10123	0.978659853	112	75	122	94	110	102	19.65325045	3.565409575	Sarcopenic
499	Female	79	4	No	72	No	No	No	No	Yes	No	4.726949934	13.3	17153	0.772131231	90	78	90	88	84	81	20.69844065	8.069098922	Sarcopenic
500	Male	79	8	Ex-Smoker	160.6666667	No	Yes	No	No	Yes	No	5.550264381	25.3	12151	0.959151178	97	112	105	100	113	106	20.14901458	4.867409069	Sarcopenic
501	Female	81	0	No	72	No	No	No	No	No	No	4.286163991	24.2	11272	0.372564314	109	78	122	88	119	103	16.98496463	4.602272147	Sarcopenic
502	Female	75	14	No	72	No	No	No	No	Yes	No	4.733916334	21.4	23952	1.091607428	106	105	96	109	117	108	23.63053339	10.27220573	Obese
503	Female	78	6	No	56	No	No	No	No	No	No	5.469639042	27.5	19072	1.077425358	83	96	90	88	107	89	22.77379448	8.533237883	Normal
504	Male	78	6	Ex-Smoker	50	No	Yes	No	No	No	No	5.918472745	34	14460	1.125675092	94	78	60	82	84	74	20.7396578	4.916318881	Normal
505	Female	78	18	No	76	No	No	No	No	No	No	5.402613812	19.7	21311	0.824495115	100	92	99	88	103	94	25.70408951	10.27729552	Obese
506	Female	80	0	No	112	No	No	No	No	No	No	4.664343515	16.2	26000	0.84733528	83	96	86	64	78	77	25.07087582	10.73876065	Sarcopenic Obese
507	Female	84	3	No	96	Yes	Yes	No	No	Yes	No	5.207873589	12.7	23511	0.63664522	94	87	71	97	86	82	24.0658984	10.3250609	Sarcopenic Obese
508	Male	83	6	Ex-Smoker	30.33333333	Yes	Yes	Yes	No	Yes	No	7.045649093	30.3	22345	0.661504435	103	92	86	94	107	94	25.86451247	7.917020975	Obese
509	Male	81	0	No	60	Yes	Yes	No	No	Yes	No	8.53082293	22.5	37491	0.879226415	53	60	68	56	56	51	35.69771948	13.49136292	Obese
510	Female	80	0	No	4	Yes	Yes	No	No	No	No	5.949548438	12.6	20389	0.414810321	76	66	80	68	75	66	26.05310826	10.47725492	Obese
511	Female	79	0	No	42	Yes	Yes	No	No	Yes	No	6.409480552	22.7	25620	0.691332731	53	72	90	75	71	65	29.1474692	11.16230435	Obese
512	Male	83	6	No	24	No	Yes	No	No	Yes	No	5.821566752	31.8	13148	1.278198557	83	92	103	100	91	91	19.20351474	4.658446712	Normal
513	Male	85	10	No	12	No	No	No	No	No	No	5.389337736	27.7	24343	0.597069701	53	69	75	85	44	55	24.22862724	9.230007401	Sarcopenic Obese
514	Female	81	0	No	24	No	No	No	No	No	No	5.172376344	17.7	19737	0.984160108	81	75	92	85	84	79	23.52298528	9.121280168	Sarcopenic
515	Male	77	12	No	28	No	Yes	No	No	Yes	No	6.645508268	30.7	20644	0.967692413	87	112	96	109	91	98	25.38075012	8.023892886	Sarcopenic Obese
516	Male	85	6	No	24	Yes	Yes	No	No	Yes	No	4.78834282	10.5	17363	0.559083979	69	72	75	68	75	64	21.79647369	8.035077977	Sarcopenic Obese
517	Female	82	0	No	28	Yes	Yes	Yes	No	Yes	No	5.243850445	23.7	14773	0.751023957	97	89	117	97	101	100	21.49815008	6.672104434	Sarcopenic
518	Male	84	5	Ex-Smoker	42	Yes	Yes	No	No	Yes	No	5.829192547	29.6	16498	0.439266335	97	87	99	91	86	88	22.52999498	6.364723583	Sarcopenic
519	Female	85	3	No	14	No	No	No	No	Yes	No	6.353377744	17	22958	0.62920849	49	64	71	64	44	51	28.8515669	10.77031338	Obese
520	Male	83	6	No	8.666666667	No	Yes	No	No	No	No	6.435158628	18.8	17859	0.833302332	90	87	86	103	98	89	24.23489825	7.153901618	Sarcopenic
521	Female	80	0	No	32	No	Yes	No	No	Yes	No	5.332480286	23.8	25950	0.980677502	83	72	100	94	101	86	25.53368074	10.70434596	Sarcopenic Obese
522	Male	85	3	No	18.66666667	Yes	Yes	No	No	Yes	No	6.767256118	26.1	19030	0.809959796	85	87	68	82	107	81	25.19678771	7.574958453	Sarcopenic
523	Male	84	6	Yes	6	Yes	Yes	No	No	Yes	No	5.785124567	23.9	18821	1.003297234	65	89	103	88	64	77	22.1799308	6.512456747	Sarcopenic
524	Female	84	0	No	36	No	Yes	No	No	No	No	4.641184304	17.4	17036	0.976409488	90	81	75	60	96	75	21.02259215	8.102734839	Sarcopenic
525	Male	82	5	Yes	65.33333333	No	No	No	No	No	No	7.494419643	39.3	21102	1.011218298	85	112	103	88	98	95	25.51020408	7.476615646	Normal
526	Female	84	4	No	0	No	No	No	No	No	No	4.190833428	12.9	16089	0.655518421	85	87	92	85	60	77	18.94107795	6.65377736	Sarcopenic
527	Male	81	4	No	51.33333333	No	No	No	No	Yes	No	5.276044736	22.3	19327	1.106819115	100	102	107	82	104	98	21.67622663	7.064695312	Sarcopenic
528	Female	83	13	No	66	No	No	No	No	Yes	No	5.379416836	17.2	17767	1.020154556	100	92	95	97	94	93	23.14723251	8.676305487	Sarcopenic
529	Male	83	12	No	102	No	No	No	No	No	No	6.071583767	16.5	17826	0.699381174	85	87	60	109	71	78	24.09989594	7.419771072	Sarcopenic
530	Male	82	12	No	138	No	Yes	Yes	No	Yes	No	6.043519531	28.8	14661	0.864098686	97	81	92	109	101	94	22.265625	5.726953125	Sarcopenic
531	Male	86	10	No	56	No	Yes	No	No	No	No	8.5135625	32.2	24557	1.004289981	120	121	107	125	131	133	29.8046875	9.592578125	Obese
532	Female	86	4	No	28	No	Yes	No	No	Yes	No	5.859747848	22.5	23549	0.947211283	69	100	97	103	84	86	27.05906299	11.27812167	Obese
533	Male	85	16	No	56	Yes	Yes	No	No	Yes	No	6.04639105	12.7	20513	0.650940758	57	50	40	88	44	49	23.62938793	7.35522966	Sarcopenic
534	Female	84	15	No	36	No	Yes	No	No	Yes	No	5.909450035	19.2	15724	0.923094138	103	89	97	122	104	103	23.03229733	7.316360469	Normal
535	Female	84	10	No	54	No	Yes	No	No	Yes	No	4.669523413	20.3	18804	0.975655444	109	87	90	103	104	97	21.51925078	7.826847034	Sarcopenic
536	Female	87	15	No	20	Yes	No	No	No	Yes	No	4.55697626	17.3	13736	0.918256159	90	87	125	106	110	104	18.41825165	6.356610671	Sarcopenic
537	Female	84	7	No	16	No	No	No	No	No	No	5.155298039	14.5	18870	1.005001359	76	112	83	68	97	83	22.10266104	8.442858581	Sarcopenic
538	Female	81	0	No	16	No	No	No	No	No	No	5.204752038	20.3	21420	0.795032501	78	87	64	82	93	76	22.9719382	9.648214044	Sarcopenic
539	Male	88	3	Ex-Smoker	20	No	Yes	No	No	Yes	No	6.265685596	15.9	26521	0.524845689	44	66	80	53	48	51	29.25900277	11.47896468	Sarcopenic Obese
540	Male	63	10	Ex-Smoker	60	Yes	Yes	Yes	No	Yes	No	6.62828131	25.5	21439	0.821296947	69	105	85	109	105	92	23.52601902	6.508055764	Sarcopenic
541	Female	81	12	No	86	No	Yes	No	No	No	No	4.310464194	14.1	15016	0.68339118	109	102	103	106	114	109	20.82920056	7.446935132	Sarcopenic
542	Male	81	22	No	62	No	No	No	No	No	No	5.438064494	23.5	12805	0.71602687	109	131	103	118	107	120	17.84748513	4.328353164	Sarcopenic
